# Supplementary material for: Analyses of Lysin-motif Receptor-like Kinase (LysM-RLK) Gene Family in Allotetraploid Brassica napus L. and Its Progenitor Species: An In Silico Study
Source: Cells. 2021 Dec 23;11(1):37. doi: 10.3390/cells11010037 (PMC8750388; doi:10.3390/cells11010037)
Supplement: Supplementary file 1 [file cells-11-00037-s001.zip]

Archive with 2 entries (2 files):
- cells-1469294-supplementary.xls
- Figure S1.tiff
