# Supplementary material for: Analyses of Lysin-motif Receptor-like Kinase (LysM-RLK) Gene Family in Allotetraploid Brassica napus L. and Its Progenitor Species: An In Silico Study
Source: Cells. 2021 Dec 23;11(1):37. doi: 10.3390/cells11010037 (PMC8750388; doi:10.3390/cells11010037)
Supplement: Supplementary file 1 [file cells-11-00037-s001.zip › cells-1469294-supplementary.xls]

## Sheet: Table S1
Table S1 Brassica LysM-RLK domains
	Name	Pfam name	Pfam acc	alignment start	alignment end	hmm start	hmm end	hmm length	Pfam name	Pfam acc	alignment start	alignment end	hmm start	hmm end	hmm length	Pfam name	Pfam acc	alignment start	alignment end	hmm start	hmm end	hmm length
B. napus	BnLYK1	LysM	PF01476.20	114	159	1	44	44	LysM	PF01476.20	181	225	1	44	44	Pkinase	PF00069.25	367	585	38	259	264
	BnLYK2	LysM	PF01476.20	124	167	1	44	44	Pkinase	PF00069.25	325	602	3	259	264
	BnLYK3	LysM	PF01476.20	155	198	1	44	44	Pkinase	PF00069.25	356	634	2	259	264
	BnLYK4	LysM	PF01476.20	154	197	1	44	44	Pkinase	PF00069.25	355	633	2	259	264
	BnLYK5	LysM	PF01476.20	114	159	1	44	44	LysM	PF01476.20	181	225	1	44	44	Pkinase	PF00069.25	363	581	38	259	264
	BnLYP1	LysM	PF01476.20	109	153	1	44	44	LysM	PF01476.20	173	215	1	44	44
	BnLYP2	LysM	PF01476.20	109	155	1	44	44	LysM	PF01476.20	175	217	1	44	44
	BnLYP3	LysM	PF01476.20	113	159	1	44	44	LysM	PF01476.20	177	220	1	44	44
	BnLYP4	LysM	PF01476.20	113	159	1	44	44	LysM	PF01476.20	177	213	1	37	44
	BnLYP5	LysM	PF01476.20	112	158	1	44	44	LysM	PF01476.20	178	220	1	44	44
	BnLYP6	LysM	PF01476.20	113	159	1	44	44	LysM	PF01476.20	177	211	1	35	44
	BnLYP7	LysM	PF01476.20	111	157	1	44	44	LysM	PF01476.20	177	219	1	44	44
	BnLYP8	LysM	PF01476.20	113	159	1	44	44	LysM	PF01476.20	177	213	1	37	44
	BnLYP9	LysM	PF01476.20	112	158	1	44	44	LysM	PF01476.20	178	220	1	44	44
	BnLYP10	LysM	PF01476.20	109	153	1	44	44	LysM	PF01476.20	173	215	1	44	44
	BnLysMn2	LysM	PF01476.20	115	158	1	44	44	F-box-like		50	79	11	40
	BnLysMn1	LysM	PF01476.20	115	158	1	44	44	F-box-like	PF12937.7	48	76	9	37	48
B. oleracea	BoLYK1	LysM	PF01476.20	155	198	1	44	44	Pkinase	PF00069.25	356	634	2	259	264
	BoLYK2	LysM	PF01476.20	114	155	1	40	44	LysM	PF01476.20	181	225	1	44	44	Pkinase	PF00069.25	367	585	38	259	264
	BoLYP1	LysM	PF01476.20	162	206	1	44	44	LysM	PF01476.20	226	268	1	44	44
	BoLYP2	LysM	PF01476.20	113	159	1	44	44	LysM	PF01476.20	177	211	1	35	44
	BoLYP3	LysM	PF01476.20	111	157	1	44	44	LysM	PF01476.20	177	219	1	44	44
	BoLYP4	LysM	PF01476.20	113	159	1	44	44	LysM	PF01476.20	177	213	1	37	44
	BoLYP5	LysM	PF01476.20	112	158	1	44	44	LysM	PF01476.20	178	220	1	44	44
	BoLysMn	LysM	PF01476.20	115	158	1	44	44	F-box-like		50	79	11	40
B. rapa	BrLYK1	LysM	PF01476.20	114	159	1	44	44	LysM	PF01476.20	181	225	1	44	44	Pkinase	PF00069.25	367	585	38	259	264
	BrLYK2	LysM	PF01476.20	124	167	1	44	44	Pkinase	PF00069.25	325	603	2	259	264
	BrLYP1	LysM	PF01476.20	109	153	1	44	44	LysM	PF01476.20	173	215	1	44	44
	BrLYP2	LysM	PF01476.20	109	155	1	44	44	LysM	PF01476.20	175	217	1	44	44
	BrLYP3	LysM	PF01476.20	113	159	1	44	44	LysM	PF01476.20	177	220	1	44	44
	BrLYP4	LysM	PF01476.20	113	159	1	44	44	LysM	PF01476.20	177	213	1	37	44
	BrLYP5	LysM	PF01476.20	112	158	1	44	44	LysM	PF01476.20	178	220	1	44	44
	BrLysMn1	LysM	PF01476.20	115	158	1	44	44	F-box-like	PF12937.7	48	76	9	37	48

## Sheet: Table S2
Table S2 Ka/Ks analysis of the Brassica LysM-RLK duplicated paired genes
Gene 1	Gene 2	Duplication	Ks	Ka	Ka/Ks	Selection pressure
BnLYK1	BoLYK2	Segmental	0.1	0.01	0.1	Purifying
BnLYK1	BrLYK1	Segmental	0.07	0.005	0.0714286	Purifying
BnLYK2	BrLYK2	Segmental	0.03	0.01	0.333333	Purifying
BnLYK3	BnLYK4	Segmental	0.07	0.009	0.128571	Purifying
BnLYK3	BoLYK1	Segmental	0.07	0.009	0.128571	Purifying
BnLYK4	BoLYK1	Segmental	0.05	0.005	0.1	Purifying
BnLYK5	BnLYK1	Segmental	0.1	0.01	0.1	Purifying
BnLYK5	BoLYK2	Segmental	0.007	0.002	0.285714	Purifying
BnLYK5	BrLYK1	Segmental	0.11	0.01	0.0909091	Purifying
BnLysMn2	BnLysMn1	Segmental	0.01	0.02	2	Positive
BnLysMn2	BoLysMn	Segmental	0.01	0.001	0.1	Purifying
BnLysMn2	BrLysMn	Segmental	0.01	0.02	2	Positive
BnLysMn1	BoLysMn	Segmental	0.03	0.02	0.666667	Purifying
BnLysMn1	BrLysMn	Segmental	0.01	0.003	0.3	Purifying
BnLYP1	BrLYP1	Segmental	0.01	0.0001	0.01	Purifying
BnLYP2	BoLYP3	Segmental	0.11	0.02	0.181818	Purifying
BnLYP2	BrLYP2	Segmental	0.02	0.0011	0.055	Purifying
BnLYP3	BnLYP6	Segmental	0.1	0.03	0.3	Purifying
BnLYP3	BoLYP2	Segmental	0.09	0.03	0.333333	Purifying
BnLYP3	BrLYP3	Segmental	0.02	0.006	0.3	Purifying
BnLYP4	BnLYP8	Segmental	0.03	0.01	0.333333	Purifying
BnLYP4	BoLYP4	Segmental	0.03	0.01	0.333333	Purifying
BnLYP4	BrLYP4	Segmental	0.02	0.009	0.45	Purifying
BnLYP5	BoLYP5	Segmental	0.07	0.01	0.142857	Purifying
BnLYP5	BrLYP5	Segmental	0.02	0.001	0.05	Purifying
BnLYP6	BoLYP2	Segmental	0.014	0.011	0.785714	Purifying
BnLYP6	BrLYP3	Segmental	0.01	0.03	3	Positive
BnLYP7	BnLYP2	Segmental	0.11	0.01	0.0909091	Purifying
BnLYP7	BoLYP3	Segmental	0	0.003
BnLYP7	BrLYP2	Segmental	0.12	0.01	0.0833333	Purifying
BnLYP8	BoLYP4	Segmental	0	0.0012
BnLYP8	BrLYP4	Segmental	0.04	0.0098	0.245	Purifying
BnLYP9	BnLYP5	Segmental	0.07	0.014	0.2	Purifying
BnLYP9	BoLYP5	Segmental	0.02	0.005	0.25	Purifying
BnLYP9	BrLYP5	Segmental	0.071	0.014	0.197183	Purifying
BnLYP10	BnLYP1	Segmental	0.06	0.01	0.166667	Purifying
BnLYP10	BrLYP1	Segmental	0.055	0.01	0.181818	Purifying
BrLYK1	BoLYK2	Segmental	0.11	0.017	0.154545	Purifying
BrLysMn	BoLysMn	Segmental	0.032	0.025	0.78125	Purifying
BrLYP2	BoLYP3	Segmental	0.12	0.01	0.0833333	Purifying
BrLYP3	BoLYP2	Segmental	0.1	0.03	0.3	Purifying
BrLYP4	BoLYP4	Segmental	0.04	0.01	0.25	Purifying
BrLYP5	BoLYP5	Segmental	0.06	0.015	0.25	Purifying

## Sheet: Table S3
Table S3 Putative conserved motifs of Brassica LysM-RLK
	E-value	Sites	length	Sequence
MEME1	2.9e-379	33	27	DSLAGIARRFGTTVTDLANVNGMSAPD
MEME2	3.4e-368	24	30	YKTRPSDTLFSIASSVYGGLVSAZQIQEAN
MEME3	2.7e-264	29	21	VGTSLLVPLPCACFNGTDNSL
MEME4	3.8e-258	33	20	LIVPNGSYALAADHCVQCSC
MEME5	4.2e-470	25	41	IEPCDSNDTCNSLLGYTLYTDLTVSEIASLFQVDPISIJLE
MEME6	2.2e-442	20	41	QQTSAGCNVTSCAYNGFANGTILTTLSRSLQPRCPGPQQFA
MEME7	1.5e-359	29	29	YPDVENHILPSNLFVKIPJTCSCVDGIRK
MEME8	1.6e-235	12	50	QKGSLKNHLHDPQSKGNTKLSWIMRNQIALDAARGLEYIHEHTKTHYVHR
MEME9	6.3e-219	12	29	LGSRSLYCEPASLAVSCSSMQCRNSNLML
MEME10	1.9e-179	20	21	AGDILAVPLRACASNFPKYAS
MEME11	1.5e-192	33	21	SYATTKSDSYSFVVVLISIAS
MEME12	9.7e-147	29	21	PLLAPPDTVPKDLMYAPAPSP
MEME13	9.5e-129	22	21	FRLKISSFGLALSAEMTGNFE
MEME14	7.9e-150	13	41	ALGDGVVSIEKPLVFTYEEIPAATDGSSDSNLLGHGNYGSV
MEME15	2.2e-150	9	41	GREAVIRTEAMGIKNPERRPLASIMLAALKNSPBSMNMSSL

## Sheet: Table S4
Table S4 List of Cis-acting regulatory elements in the Brassica LysM-RLK promoter
Category	Cis elemetns	Function	BnLYK1	BnLYK2	BnLYK3	BnLYK4	BnLYK5	BnLYP1	BnLYP10	BnLYP2	BnLYP3	BnLYP4	BnLYP5	BnLYP6	BnLYP7	BnLYP8	BnLYP9	BnLysMn1	BnLysMn2	CountA	count	CountA/Count*s100	BoLYK1	BoLYK2	BoLYP1	BoLYP2	BoLYP3	BoLYP4	BoLYP5	BoLysMn	CountA	count	CountA/Count*s100	BrLYK1	BrLYK2	BrLYP1	BrLYP2	BrLYP3	BrLYP4	BrLYP5	BrLysMn	CountA	count	CountA/Count*s100
Promoter and Site-binding related elements	3-AF3 binding site	part of a conserved DNA module array (CMA3)						1												1	17	5.88235									0	8	0			1						1	8	12.5
	AT-rich element	binding site of AT-rich DNA binding protein (ATBP-1)			1	1				1										3	17	17.6471									0	8	0				1					1	8	12.5
	CCAAT-box	MYBHv1 binding site	1	1			1	1	1	1	1	1		1	1		1			11	17	64.7059		1	1	2	1		1	3	6	8	75	1		1	1	1		1		5	8	62.5
stress-related elements	ARE	cis-acting regulatory element essential for the anaerobic induction	2	5	3	3	3	2	1	1	3	1	2	5	1		4	2	3	16	17	94.1176	2	3	1	4	1		3	3	7	8	87.5	3	2	2	2	2	1	3	1	8	8	100
	DRE core	drought response															1			1	17	5.88235							1	4	2	8	25							1		1	8	12.5
	DRE1	drought response		2			1					1		1		1				5	17	29.4118		1				1		1	3	8	37.5						1			1	8	12.5
	GC-motif	enhancer-like element involved in anoxic specific inducibility																		0	17	0				1					1	8	12.5									0	8	0
	LTR	cis-acting element involved in low-temperature responsiveness		2				2	6		2		1	2		1				7	17	41.1765			6	2		1			3	8	37.5		1	2		2		1		4	8	50
	MBS	MYB binding site involved in drought-inducibility	1		1	1							2							4	17	23.5294	1								1	8	12.5	1						1		2	8	25
	MYB	water response, drought response	1		1	1	2	2	1		2	2	2			1	1		2	12	17	70.5882	2	2	1	1		1	1		6	8	75	1		2		2	2	2	1	6	8	75
	MYB recognition site	involved in drought-response	1	1			1	1	1	1	1	1		1	1		1			11	17	64.7059		1	1	1	1		1	3	6	8	75	1		1	1	1		1		5	8	62.5
	MYC	drought response	1			3	3	1	1	3	1	1	4	2	5	1	2	1		14	17	82.3529	1	3	3	1	5	1	2	1	8	8	100	1	2	1	2	1	2	1		7	8	87.5
	STRE	stress-response element		1	1				1				2			1				5	17	29.4118			1	1				1	3	8	37.5		1							1	8	12.5
	AP-1	Cd response																1		1	17	5.88235									0	8	0								1	1	8	12.5
	AT-rich sequence	element for maximal elicitor-mediated activation (2copies)				2														1	17	5.88235									0	8	0									0	8	0
	S-box	wounding and pathogen response		1													1			2	17	11.7647							1		1	8	12.5							1		1	8	12.5
	TC-rich repeats	cis-acting element involved in defense and stress responsiveness	1		1		1	2					1	1	1				1	8	17	47.0588	1	1		1	1				4	8	50			2						1	8	12.5
	W-box	elicitor responsive cis-element			1		1	1	2	1	2	2	2	3	1	1			1	12	17	70.5882		1	2		1	1			4	8	50			1	1	2	1	1		5	8	62.5
	WRE3	wounding		1						2	1			2		1		2		6	17	35.2941	1			3		1		1	4	8	50				1	1				2	8	25
	WUN-motif	wound-responsive element		1		1				1	1					2	1		2	7	17	41.1765	2		1			2	1	3	5	8	62.5					1		1	1	3	8	37.5
circadian	circadian	cis-acting regulatory element involved in circadian control	1						2						1			1		4	17	23.5294			1						1	8	12.5	1								1	8	12.5
Hormone responsive elements	ABRE	cis-acting element involved in the abscisic acid responsiveness	2	2			1	1			4		2	2		3	4			9	17	52.9412		1	1	1		3	3	4	6	8	75	2	1	1		4		1	1	6	8	75
	ABRE3a	cis-acting element involved in the abscisic acid responsiveness						1								1				2	17	11.7647				1		1			2	8	25		1	1						2	8	25
	ABRE4	cis-acting element involved in the abscisic acid responsiveness						1								1				2	17	11.7647				1		1			2	8	25		1	1						2	8	25
	as-1	oxidative stress-responsive element and salicylic acid activate	2				2	1	1				2	1		2	1		1	9	17	52.9412		1	1	2	1	2	1	1	7	8	87.5	2		1			1	1		4	8	50
	CARE	ABA response, GA response																		0	17	0									0	8	0		1							1	8	12.5
	CGTCA-motif	cis-acting regulatory element involved in the MeJA-responsiveness	2				2	1	1				1	1		2	1		1	9	17	52.9412		1	1	2	1	2	1	1	7	8	87.5	2		1			1	1		4	8	50
	ERE	ethylene-responsive element			1	2	1		4	3	2	3		1	2	4			1	11	17	64.7059	3	1	3	1		4		1	6	8	75		1			2	3			3	8	37.5
	GARE-motif	gibberellin-responsive element		1			1	1			1		2				1			6	17	35.2941		1		1			1		3	8	37.5		1	1		1		1		4	8	50
	P-box	gibberellin-responsive element	1	2			1		1						1		1		1	7	17	41.1765		1	1		1		1		4	8	50	1	1					1		3	8	37.5
	TATC-box	cis-acting element involved in gibberellin-responsiveness							1				2							2	17	11.7647			1						1	8	12.5									0	8	0
	TCA-element	cis-acting element involved in salicylic acid responsiveness	2		1	1										1	1		1	6	17	35.2941			1	1		1	1	1	5	8	62.5	2			1			1		3	8	37.5
	TGACG-motif	cis-acting regulatory element involved in the MeJA-responsiveness	2				2	1	1				2	1		2	1		1	9	17	52.9412		1	1	2	1	2	1	1	7	8	87.5	3		1			1	1		4	8	50
	TGA-element	auxin-responsive element	1				1				1					2				4	17	23.5294	1	1		1		2			4	8	50				1	1				2	8	25
Light responsive elements	AAAC-motif	light responsive element		1	1	1														3	17	17.6471	1								1	8	12.5		1							1	8	12.5
	ATC-motif	part of a conserved DNA module involved in light responsiveness	1																	1	17	5.88235									0	8	0	1	1							2	8	25
	ATCT-motif	part of a conserved DNA module involved in light responsiveness											1	1						2	17	11.7647									0	8	0									0	8	0
	ACE	cis-acting element involved in light responsiveness	1		1						2	1								4	17	23.5294								1	1	8	12.5	1				2				2	8	25
	AE-box	part of a module for light response	1	1	2	1	1							1			1			7	17	41.1765	1	1		1					3	8	37.5							1		1	8	12.5
	AT1-motif	light responsive module										1								1	17	5.88235									0	8	0				1					1	8	12.5
	Box IV	part of a conserved DNA module involved in light responsiveness	1	1	2	5		2	1	1	2	8		1	5	2	3	1	1	15	17	88.2353	3		2	2	4	2	3	1	7	8	87.5	1	3	1		2	8	2	1	7	8	87.5
	CAG-motif	light response					1													1	17	5.88235		1							1	8	12.5	1								1	8	12.5
	chs-CMA1a	part of a light responsive element							1											1	17	5.88235	1		1						2	8	25									0	8	0
	GA-motif	part of a light responsive element				1						1								2	17	11.7647									0	8	0		1				2			2	8	25
	GATA-motif	part of a light responsive element								2							2			2	17	11.7647	1						2		2	8	25				1			1		2	8	25
	G-Box	cis-acting regulatory element involved in light responsiveness	1	2			1	1		1	4	1	3	2		3	2	1	1	13	17	76.4706		1		3		3	2	5	5	8	62.5	1	1	1		4		1	1	6	8	75
	GT1-motif	light responsive element			1			2	2		3	1	1	1	1				1	9	17	52.9412	4		1	3	1				4	8	50		1	2		3	1			4	8	50
	GTGGC-motif	light response								1										1	17	5.88235									0	8	0									0	8	0
	I-box	part of a light responsive element								2							1			2	17	11.7647				1					1	8	12.5				2					1	8	12.5
	LAMP-element	part of a light responsive element								1	1				1		1			4	17	23.5294									0	8	0				1	1		1		3	8	37.5
	MRE	MYB binding site involved in light responsiveness		2	2	3							1	1			1			6	17	35.2941	4							1	2	8	25		1					1		2	8	25
	TCCC-motif	part of a light responsive element								1			1		1					3	17	17.6471					1			1	2	8	25				1					1	8	12.5
	TCT-motif	part of a light responsive element	2				1	2	1	2		1	1		1		1		2	10	17	58.8235		1			1		1		3	8	37.5			2	2		1	1		4	8	50
Tissue and Development related elements	AAGAA-motif	involved in seed specific expression		1	4	4	1	1	1	1	1		1		2	2			1	12	17	70.5882	2	1	1		2	2			5	8	62.5		1	2	1	1		2	2	6	8	75
	A-box	cis-acting regulatory element /sequence conserved in alpha-amylase promoters											1	1						2	17	11.7647								1	1	8	12.5									0	8	0
	CAT-box	cis-acting regulatory element related to meristem expression	1				1												1	3	17	17.6471		1						1	2	8	25	1								1	8	12.5
	CCGTCC motif	cell cycle and cell proliferation response											1	1						2	17	11.7647								1	1	8	12.5									0	8	0
	CCGTCC-box	growth and development responsive elements											1	1						2	17	11.7647								1	1	8	12.5									0	8	0
	dOCT	related to meristem specific activation		1																1	17	5.88235			1						1	8	12.5									0	8	0
	GCN4_motif	cis-regulatory element involved in endosperm expression												1			1			2	17	11.7647									0	8	0							1		1	8	12.5
	MBSI	MYB binding site involved in flavonoid biosynthetic genes regulation									1					1				2	17	11.7647						1			1	8	12.5					1			1	2	8	25
	MSA-like	involved cell cycle regulation																		0	17	0				1					1	8	12.5									0	8	0
	Myb-binding site	cell cycle and cell proliferation response		1			1	1			2	1	3	2		1	3			9	17	52.9412		1		2		1	3		4	8	50		1	1		2	2	4		5	8	62.5
	O2-site	cis-acting regulatory element involved in zein metabolism regulation		2					1		2					1				4	17	23.5294			1			1			2	8	25					2		1		2	8	25
unknown	CTAG-motif	unknown											1						1	2	17	11.7647		1						1	2	8	25									0	8	0
	F-box	unknown											1							1	17	5.88235									0	8	0									0	8	0
	Myb	Unknown	6	1	2	1	2	3	1		6	2	5	4	1	3	3		1	15	17	88.2353	4	2		2		2	3		5	8	62.5	6	1	3	1	6	3	4		7	8	87.5
	MYB-like sequence	Unknown	4		2	1		2	1		2	1	1	1	1	1			1	12	17	70.5882	2					1			2	8	25	4		2	1	2	1			5	8	62.5
	Myc	Unknown	1	1			1													3	17	17.6471		1					1		2	8	25	1	1		2					3	8	37.5
	TCA	Unknown									1								3	2	17	11.7647									0	8	0					1				1	8	0

## Sheet: Table S5
Table S5 Putative Brassica LysM-RLK -targeted miRNA
miRNA_Acc.	Target_Acc.	Expectation	miRNA_start	miRNA_end	Target_start	Target_end	miRNA_aligned_fragment	alignment	Target_aligned_fragment	Inhibition
bna-miR390a	BnLYK1	4	1	21	1260	1280	AAGCUCAGGAGGGAUAGCGCC	:. .::.:::.:::::::	GAAGUCGUCUCUCUUGAGCUU	Cleavage
bna-miR390b	BnLYK1	4	1	21	1260	1280	AAGCUCAGGAGGGAUAGCGCC	:. .::.:::.:::::::	GAAGUCGUCUCUCUUGAGCUU	Cleavage
bna-miR390c	BnLYK1	4	1	21	1260	1280	AAGCUCAGGAGGGAUAGCGCC	:. .::.:::.:::::::	GAAGUCGUCUCUCUUGAGCUU	Cleavage
bna-miR6029	BnLYK1	4.5	1	21	686	706	UGGGGUUGUGAUUUCAGGCUU	:.: ::::: ::::.:::	CUCCUUCAAAUCUCAACUCCA	Cleavage
bna-miR390a	BnLYK3	5	1	21	1627	1647	AAGCUCAGGAGGGAUAGCGCC	::.:.:.:.:.:..:::: ::	GGUGUUGUUCUUUUUGAGAUU	Cleavage
bna-miR390b	BnLYK3	5	1	21	1627	1647	AAGCUCAGGAGGGAUAGCGCC	::.:.:.:.:.:..:::: ::	GGUGUUGUUCUUUUUGAGAUU	Cleavage
bna-miR390c	BnLYK3	5	1	21	1627	1647	AAGCUCAGGAGGGAUAGCGCC	::.:.:.:.:.:..:::: ::	GGUGUUGUUCUUUUUGAGAUU	Cleavage
bna-miR390a	BnLYK4	4.5	1	21	1624	1644	AAGCUCAGGAGGGAUAGCGCC	::::.:.:.:.:..:::: ::	GGCGUUGUUCUUUUUGAGAUU	Cleavage
bna-miR390b	BnLYK4	4.5	1	21	1624	1644	AAGCUCAGGAGGGAUAGCGCC	::::.:.:.:.:..:::: ::	GGCGUUGUUCUUUUUGAGAUU	Cleavage
bna-miR390c	BnLYK4	4.5	1	21	1624	1644	AAGCUCAGGAGGGAUAGCGCC	::::.:.:.:.:..:::: ::	GGCGUUGUUCUUUUUGAGAUU	Cleavage
bna-miR397a	BnLYK4	5	1	22	1229	1250	UCAUUGAGUGCAGCGUUGAUGU	:. . :.::::::. ::::::	UCGGUUAUGCUGCAUCCAAUGA	Cleavage
bna-miR397b	BnLYK4	5	1	22	1229	1250	UCAUUGAGUGCAGCGUUGAUGU	:. . :.::::::. ::::::	UCGGUUAUGCUGCAUCCAAUGA	Cleavage
bna-miR390a	BnLYK5	4	1	21	1248	1268	AAGCUCAGGAGGGAUAGCGCC	:. .::.:::.:::::::	GAAGUCGUCUCUCUUGAGCUU	Cleavage
bna-miR390b	BnLYK5	4	1	21	1248	1268	AAGCUCAGGAGGGAUAGCGCC	:. .::.:::.:::::::	GAAGUCGUCUCUCUUGAGCUU	Cleavage
bna-miR390c	BnLYK5	4	1	21	1248	1268	AAGCUCAGGAGGGAUAGCGCC	:. .::.:::.:::::::	GAAGUCGUCUCUCUUGAGCUU	Cleavage
bna-miR6029	BnLYK5	5	1	21	686	706	UGGGGUUGUGAUUUCAGGCUU	:.: ::::: ::::.:.:	CUCCUUCAAAUCUCAACUCUA	Cleavage
bna-miR156a	BnLYP2	4.5	1	21	1214	1234	UGACAGAAGAGAGUGAGCACA	: : .::..::::::.:::.	UUUCUUCGUUCUCUUUUGUUU	Cleavage
bna-miR156d	BnLYP2	4.5	1	20	1215	1234	UGACAGAAGAGAGUGAGCAC	: .::..::::::.:::.	UUCUUCGUUCUCUUUUGUUU	Cleavage
bna-miR156e	BnLYP2	4.5	1	20	1215	1234	UGACAGAAGAGAGUGAGCAC	: .::..::::::.:::.	UUCUUCGUUCUCUUUUGUUU	Cleavage
bna-miR156f	BnLYP2	4.5	1	20	1215	1234	UGACAGAAGAGAGUGAGCAC	: .::..::::::.:::.	UUCUUCGUUCUCUUUUGUUU	Cleavage
bna-miR2111a-3p	BnLYP3	4	1	21	393	413	GUCCUCGGGAUGCGGAUUACC	: :..:.::. :::::::::.	GUUGGUUCGUUUCCCGAGGAU	Translation
bna-miR2111b-3p	BnLYP3	4	1	21	393	413	AUCCUCGGGAUACAGAUUACC	: :..:. :: ::::::::::	GUUGGUUCGUUUCCCGAGGAU	Translation
bna-miR396a	BnLysMn2	4	1	21	265	285	UUCCACAGCUUUCUUGAACUU	: :::::.:: .:::::.:	CUGAUCAAGGAACUUGUGGGA	Cleavage
bol-miR9409	BoLYK1	5	1	22	1388	1409	UUUUGUUCAUGACUGCAUUUUC	..::: :: ::::::::: :	UGGAAUACAUUCAUGAACAUAC	Cleavage
bra-miR390-5p	BrLYK1	4	1	21	1260	1280	AAGCUCAGGAGGGAUAGCGCC	:. .::.:::.:::::::	GAAGUCGUCUCUCUUGAGCUU	Cleavage
bra-miR5722	BrLYP1	5	1	22	990	1011	UGAAAUAGAGUCAUGUGGAACG	: ::::: :::. ::.:: ::	AGCUCCACCUGAUACUGUUCCA	Cleavage
bra-miR156a-5p	BrLYP2	4.5	1	20	1215	1234	UGACAGAAGAGAGUGAGCAC	: .::..::::::.:::.	UUCUUCGUUCUCUUUUGUUU	Cleavage
bra-miR156b-5p	BrLYP2	4.5	1	20	1215	1234	UGACAGAAGAGAGUGAGCAC	: .::..::::::.:::.	UUCUUCGUUCUCUUUUGUUU	Cleavage
bra-miR156c-5p	BrLYP2	4.5	1	20	1215	1234	UGACAGAAGAGAGUGAGCAC	: .::..::::::.:::.	UUCUUCGUUCUCUUUUGUUU	Cleavage
bra-miR156d-5p	BrLYP2	4.5	1	20	1215	1234	UGACAGAAGAGAGUGAGCAC	: .::..::::::.:::.	UUCUUCGUUCUCUUUUGUUU	Cleavage
bra-miR156e-5p	BrLYP2	4.5	1	20	1215	1234	UGACAGAAGAGAGUGAGCAC	: .::..::::::.:::.	UUCUUCGUUCUCUUUUGUUU	Cleavage
bra-miR156f-5p	BrLYP2	4.5	1	20	1215	1234	UGACAGAAGAGAGUGAGCAC	: .::..::::::.:::.	UUCUUCGUUCUCUUUUGUUU	Cleavage
bra-miR156g-5p	BrLYP2	4.5	1	20	1215	1234	UGACAGAAGAGAGUGAGCAC	: .::..::::::.:::.	UUCUUCGUUCUCUUUUGUUU	Cleavage
bra-miR5725	BrLYP2	4.5	1	21	695	714	AUUUGGCACAAUCUGAUCUGC	..:::. :::::: ::::::	UUGGAUU-GAUUGUUCCAAAU	Cleavage
bra-miR5721	BrLYP2	5	1	21	1197	1218	AAAAAUGGAG-UGAGAAAUGGA	.:::::::: :::::::: :	CAUAUUUCUCAUCUCCAUUUCU	Translation
bra-miR9565-3p	BrLYP2	5	1	21	26	46	CUGAAGCUAGUGAAAGAGAGA	: :.::: .:::::::::.	UGUUUCUGAUACUAGCUUCGA	Cleavage
bra-miR2111b-3p	BrLYP3	3	1	21	393	413	AUCCUCGGGAUACGGAUUACC	: :..:.::: ::::::::::	GUUGGUUCGUUUCCCGAGGAU	Translation
bra-miR2111a-3p	BrLYP3	4	1	21	393	413	GUCCUCGGGAUGCGGAUUACC	: :..:.::. :::::::::.	GUUGGUUCGUUUCCCGAGGAU	Translation
bra-miR5717	BrLYP3	5	1	21	493	513	GUUUGGAUUGUUUGCCUUGGC	: .::::..:::..:: :.:.	GAUAAGGUGAACGGUCGAGAU	Cleavage

## Sheet: Table S6
Table S6 RNA-seq data analysis of Brassica LysM-RLK at various tissues
	Root	Stem	Leaf	Flower	Seed	Silique
BnLYK1	3.245	0.587543	2.97591	0.15593	0.0913012	0.228474
BnLYK2	1.69169	0.437852	0.318334	0.824365	3.40427	1.95932
BnLYK3	1.02968	0.428444	0.113509	2.74723	1.70701	2.41862
BnLYK4	0.915282	0.314107	0.0229484	0.908073	1.22545	1.52814
BnLYK5	3.89594	0.432741	2.62431	0	0.124906	0.309041
BnLYP1	2.37653	0.507556	0.129754	0.672732	2.16045	1.88456
BnLYP2	3.69216	1.60879	1.24272	3.67853	2.41558	3.36948
BnLYP3	3.91308	3.20155	4.49554	3.65028	2.28295	3.03203
BnLYP4	3.44939	2.47773	3.56576	1.26178	2.77378	2.87278
BnLYP5	4.0479	2.12332	1.5228	3.23584	4.17126	3.57928
BnLYP6	4.37825	2.32419	4.07668	2.14972	1.41177	1.62211
BnLYP7	3.37495	1.54734	0.284218	1.24873	2.32453	2.16358
BnLYP8	2.77118	2.62258	3.78671	1.17979	1.57525	2.55813
BnLYP9	4.31883	2.62166	1.15832	3.28069	4.58526	3.71325
BnLYP10	3.15059	1.38835	0.603548	1.53588	3.51732	2.54629
BnLysMn1	2.59439	2.02165	2.02442	2.1217	3.58543	2.10169
BnLysMn2	2.00345	3.02108	3.49844	2.72561	3.63721	2.71725

## Sheet: Table S7
Table S7 RNA-seq data analysis of rapeseed LysM-RLK under abiotic stress
	Control	Dehydration-1h	Dehydration-8h	NaCl-4h	NaCl-24h	ABA-4h	ABA-24H	Cold-4h	Cold-24h
BnLYK1	1.81331	1.14699	0.732343	1.64784	1.91508	2.43129	2.69139	1.20219	2.54053
BnLYK2	0.757668	0.0420307	0.23684	0.244432	0.741494	1.12574	0.369378	0.502548	0.114799
BnLYK3	0.114557	0.04367	0.249344	0.0685755	0.0889788	1.34219	0.103057	0.161808	0.139303
BnLYK4	0.078786	0.0278385	0.236483	0.0484165	0.0888579	0.201576	0.0289725	0.0553697	0.0217274
BnLYK5	1.45678	0.772392	0.380396	1.73914	2.13063	2.6328	2.84837	1.6764	1.76385
BnLYP1	0.389654	0.109728	0.190688	0.0696508	0.697963	0.311041	0.298684	0.213631	0.204844
BnLYP2	2.16663	1.00338	1.25462	1.58263	2.21395	2.22407	2.572	1.79338	1.58817
BnLYP3	3.34033	3.84804	3.28099	4.49898	3.56219	3.49445	2.96516	4.57661	3.40991
BnLYP4	2.04042	2.69612	1.1979	2.9762	1.26696	1.95028	1.91897	3.58468	2.54363
BnLYP5	2.69737	1.73695	2.53826	1.93924	3.2926	1.8825	2.85747	2.02901	1.72894
BnLYP6	2.17078	2.93557	2.14609	3.27193	1.988	2.4059	1.52729	3.47036	2.70984
BnLYP7	1.72087	0.628483	0.33924	0.565319	0.967267	0.898876	1.08712	1.28671	0.71771
BnLYP8	2.48255	3.11823	2.04623	3.25144	2.45181	2.457	2.81805	4.51312	3.39413
BnLYP9	2.92415	1.73696	2.17019	1.92694	3.79518	2.26197	3.26463	2.57072	1.58753
BnLYP10	0.920847	0.314639	0.8125	0.632603	1.29655	0.784256	1.16273	0.606186	0.324367
BnLysMn1	1.51709	1.7005	1.9278	2.22127	1.75895	1.62503	2.32806	1.51799	2.06992
BnLysMn2	2.82691	3.02536	3.45565	3.42665	3.05164	2.17825	3.3874	3.26375	3.19759

## Sheet: Table S8
Table S8 RNA-seq data analysis of rapeseed LysM-RLK in response to Sclerotinia sclerotiorum infection
	R-C	R-48h	R-96h	S-24h	S-48h	S-96h
BnLYK1	1.13772	1.60254	0.208074	1.60254	1.60254	1.60254
BnLYK2	0.709203	0.583583	0.960443	0.583583	0.583583	0.583583
BnLYK3	0.522786	0.437106	0.694146	0.437106	0.437106	0.437106
BnLYK4	0.231514	0.175707	0.343129	0.175707	0.175707	0.175707
BnLYK5	1.17478	1.64839	0.227561	1.64839	1.64839	1.64839
BnLYP1	0.727451	0.825983	0.530387	0.825983	0.825983	0.825983
BnLYP2	1.93632	2.16724	1.47448	2.16724	2.16724	2.16724
BnLYP3	4.35173	4.3335	4.38818	4.3335	4.3335	4.3335
BnLYP4	4.3683	4.98823	3.12842	4.98823	4.98823	4.98823
BnLYP5	2.89351	3.02147	2.63757	3.02147	3.02147	3.02147
BnLYP6	5.17893	5.81971	3.89738	5.81971	5.81971	5.81971
BnLYP7	1.7061	1.84802	1.42226	1.84802	1.84802	1.84802
BnLYP8	3.69382	3.91398	3.2535	3.91398	3.91398	3.91398
BnLYP9	3.02558	2.96196	3.15282	2.96196	2.96196	2.96196
BnLYP10	1.95912	2.17136	1.53466	2.17136	2.17136	2.17136
BnLysMn1	2.10749	2.0797	2.16306	2.0797	2.0797	2.0797
BnLysMn2	2.81731	2.82434	2.80323	2.82434	2.82434	2.82434

## Sheet: Table S9
Table S9 RNA-seq data analysis of rapeseed LysM-RLK in response to Leptosphaeria maculans infection
	CD- 0h	CD- 72h	CD- 168h	CD- 264h	TD- 72h	TD- 168h	TD- 264h	CW-0h	CW-72h	CW-168h	CW-264h	TW-72h	TW-168h	W-264h
BnLYK1	0.215164	0.729955	1.01006	1.71051	0.605577	0.461332	1.40094	0.275125	0.578487	0.920904	1.73886	0.662795	0.951972	1.11674
BnLYK2	0.450641	0.717116	0.158337	0.107062	0.614028	0.211457	0.384676	0.708367	0.583494	0.22814	0.0331307	0.658584	0.27987	0.34759
BnLYK3	0.219421	1.82879	0.313826	0.0192181	2.10204	0.0874144	0.0896104	0.691829	1.35846	0.170139	0	0.511999	0.101114	0.290715
BnLYK4	0.192157	0.823314	0.219091	0.0303696	0.773508	0	0	0.399387	0.806561	0.288703	0.0128688	0.556991	0.0146814	0.118083
BnLYK5	0.371604	0.987419	1.40218	1.47311	0.879848	0.591508	1.68109	1.49174	1.04924	1.56666	1.68683	0.790204	1.26447	0.884564
BnLYP1	0.0475801	0.104501	0.124328	0	0.129794	0	0.033435	0.472708	0.205919	0	0.052839	0.264284	0.300521	0.179761
BnLYP2	1.28117	1.05694	0.694212	0.320151	1.35909	0.759933	0.807817	1.37129	0.90998	0.67952	0.120615	0.947074	0.12691	0.826377
BnLYP3	1.72164	1.87852	2.55827	2.46018	1.68472	1.35287	1.62717	1.06272	1.62295	3.09472	3.18448	1.49176	2.17934	2.05784
BnLYP4	0.612055	1.21806	1.99711	1.81937	0.866426	1.30833	2.09377	0.574913	0.854857	0.51145	1.90041	0.794116	1.27634	1.44956
BnLYP5	1.33045	0.94504	0.768925	0.438689	1.26418	1.20831	0.955228	1.10411	1.36103	0.153423	0.798118	1.41133	1.46482	1.51075
BnLYP6	0.933127	2.05379	3.67209	4.19337	1.44279	1.24591	2.61569	0.843933	1.72416	2.59053	4.80291	0.710302	1.25875	2.20979
BnLYP7	1.07419	1.00602	0.393965	0.419262	0.802757	0.4494	0.554599	1.13983	0.83552	0.111402	0.0241181	1.18973	0.881026	0.607025
BnLYP8	1.21977	1.26623	2.53531	2.8589	1.07544	1.44631	2.37462	0.724885	1.34828	2.45937	1.91481	1.07635	2.06834	1.95736
BnLYP9	1.89014	1.55763	0.885965	0.624816	1.87583	1.491	1.68527	1.82294	1.49465	1.23278	0.277227	1.57102	0.747202	1.14949
BnLYP10	0.215666	0.326119	0.124328	0.201623	0.225545	0.157559	0.304156	0.754547	0.727835	0.124267	0.171621	0.60618	0.751425	0.670925
BnLysMn1	0.873545	1.26315	1.76638	2.81331	1.31404	1.1408	2.66685	1.5184	1.42949	1.25573	2.73016	1.27017	0.718907	1.66851
BnLysMn2	1.68423	1.98112	2.60739	2.44789	1.51349	2.35631	2.93785	1.48097	1.53555	2.49382	2.91272	1.62164	1.55474	2.15779

## Sheet: Table S10
Table S10 Ramachandran score of refined and non-refined model of BnLYP6
	Non-Refined		Refined
	No. of residues	%	No. of residues	%
Most favoured regions	198	63.7	243	78.1
Additional allowed regions	87	28	61	19.6
Generously allowed regions	18	5.8	5	1.6
Disallowed regions	8	2.6	2	0.6
Non-glycine and non-proline residues	311	100	311	100
End-residues (excl. Gly and Pro)	2		2
Glycine residues	26		26
Proline residues	23		23
Total number of residues	362		362

[truncated: 1 more sheets: Table S11]
